# Supplementary material for: Fabrication of Polycaprolactone/Nano Hydroxyapatite (PCL/nHA) 3D Scaffold with Enhanced In Vitro Cell Response via Design for Additive Manufacturing (DfAM)
Source: Polymers (Basel). 2021 Apr 25;13(9):1394. doi: 10.3390/polym13091394 (PMC8123325; doi:10.3390/polym13091394)
Supplement: Supplementary file 1 [file polymers-13-01394-s001.zip]

Archive with 1 entries (1 files):
- polymers-1178480-supplementary.pdf
